# Supplementary material for: Transcriptome profiling reveals Th2 bias and identifies endogenous itch mediators in poison ivy contact dermatitis
Source: JCI Insight. 2019 Jul 25;4(14):e124497. doi: 10.1172/jci.insight.124497 (PMC6675552; doi:10.1172/jci.insight.124497)
Supplement: Supplemental Table 2 [file jciinsight-4-124497-s052.xlsx]

## Sheet: Oxa 0h
unchallenged	Oxa+Veh	Oxa+SB	Oxa+Ket	Oxa+123	Oxa+L733	Oxa+Cit		Oxa+IgG	Oxa+TSLP
0	201	279	165	109	21	175		393	413
10	115	110	31	68	51	285		218	102
6	139	109	16	60	39	166		216	154
10	134	214	1	58	69	130		129	233
18	200	153	41	87	61	246		189	310
0	284	118	84	81	57	145		108	252
1	105	133	48	75		179		124	98
11	296
	--

## Sheet: Oxa 4h
unchallenged	Uru+Veh	Uru+SB	Uru+Ket	Uru+123	Uru+L733	Uru+Cit		Uru+IgG	Uru+TSLP
0	129	176	116	81	54	138		117	137
8	146	122	51	71	38	94		188	191
9	167	73	4	64	17	115		69	182
2	84	52	42	43	61	87		140	65
5	93	68	52	48	49	67		50	103
1	99	141	32	56	32	102		123	167
10		37						227	136
									49

## Sheet: Uru 0h
unchallenged	Oxa+Veh	Oxa+SB	Oxa+Ket	Oxa+123	Oxa+L733	Oxa+Cit		Oxa+IgG	Oxa+TSLP
10	129	39	6	38	25	110		113	23
6	124	40	9	45	131	128		98	12
10	50	38	20	30	161	165		78	34
18	137	64	8	53	182	75		122	10
0	174	51	12	41	168	90		89	9
1	70	56	35	67	99	134		57	19
11	68	72		56	47			54
	91

## Sheet: Uru 4h
unchallenged	Uru+Veh	Uru+SB	Uru+Ket	Uru+123	Uru+L733	Uru+Cit		Uru+IgG	Uru+TSLP
9	101	45	10	67	110	135		138	24
2	91	72	18	54	81	122		153	21
5	134	34	12	34	66	145		120	34
1	53	129	23	76	54	98		98	19
10	120	56	15	45	50	110		158	29
1	84	39	18	41	23	141		142	20
3	87	98	48	53	134			129
5	97
